# Supplementary material for: Addendum: Thousands of human non-AUG extended proteoforms lack evidence of evolutionary selection among mammals
Source: Nat Commun. 2024 Jan 3;15:228. doi: 10.1038/s41467-023-44405-6 (PMC10764858; doi:10.1038/s41467-023-44405-6)
Supplement: Supplementary file 1 — Supplementary Data 1 [file 41467_2023_44405_MOESM1_ESM.xlsx]

## Sheet: PhyloSET_with_updated_PhyloSET
tr_id	gene	N_term_start1	N_term_end1	global_coo_50_and_less	strand	global_coo_primary	PhyloCSF120score_UPD
ENST00000377898.3	HES3	2	65	chr1:6244194-6244241+chr1:6244351-6244365	+	chr1:6244194-6244241+chr1:6244351-6244365	359.0055
ENST00000337907.7	RERE	500	635	chr1:8656298-8656432	-	chr1:8656298-8656432	3.1466
ENST00000400907.6	RERE	2	74	chr1:8656298-8656369	-	chr1:8656298-8656369	104.5857
ENST00000400908.6	RERE	493	628	chr1:8656298-8656432	-	chr1:8656298-8656432	3.1466
ENST00000375799.7	PLEKHM2	2	227	chr1:15684409-15684558	+	chr1:15684334-15684558	57.0539
ENST00000375793.2	PLEKHM2	1	169	chr1:15684409-15684558	+	chr1:15684391-15684558	57.0539
ENST00000375759.7	SPEN	3	204	chr1:15847918-15848067	+	chr1:15847867-15848067	85.5951
ENST00000375662.4	FAM131C	46	184	chr1:16073443-16073580	-	chr1:16073443-16073580	49.4564
ENST00000455833.6	IFFO2	0	354	chr1:18956333-18956482	-	chr1:18956333-18956686	292.9228
ENST00000373824.8	TAF12	63	159	chr1:28622082-28622165+chr1:28642992-28643003	-	chr1:28622082-28622165+chr1:28642992-28643003	425.9281
ENST00000263974.4	TAF12	285	435	chr1:28622082-28622165+chr1:28642655-28642720	-	chr1:28622082-28622165+chr1:28642655-28642720	14.8006
ENST00000357214.5	SFPQ	0	99	chr1:35193050-35193148	-	chr1:35193050-35193148	413.908
ENST00000396153.6	FAF1	113	452	chr1:50959812-50959961	-	chr1:50959812-50960150	6.2801
ENST00000404627.3	DOCK7	2	104	chr1:62688265-62688366	-	chr1:62688265-62688366	23.9646
ENST00000401041.5	MIER1	1	70	chr1:66924960-66925028	+	chr1:66924960-66925028	13.3283
ENST00000371014.5	MIER1	1	70	chr1:66924960-66925028	+	chr1:66924960-66925028	13.3283
ENST00000370035.7	FAM102B	1	340	chr1:108560279-108560428	+	chr1:108560090-108560428	120.0349
ENST00000405454.1	FAM102B	1	340	chr1:108560279-108560428	+	chr1:108560090-108560428	120.0349
ENST00000358465.6	TRIM33	0	84	chr1:114511077-114511160	-	chr1:114511077-114511160	15.0261
ENST00000369543.6	TRIM33	0	84	chr1:114511077-114511160	-	chr1:114511077-114511160	15.0261
ENST00000635322.1	OAZ3	165	237	chr1:151763064-151763135	+	chr1:151763064-151763135	270.1308
ENST00000627780.2	OAZ3	95	167	chr1:151763064-151763135	+	chr1:151763064-151763135	270.1308
ENST00000321531.10	OAZ3	95	167	chr1:151763064-151763135	+	chr1:151763064-151763135	270.1308
ENST00000292211.4	UBE2Q1	2	80	chr1:154558554-154558631	-	chr1:154558554-154558631	18.9591
ENST00000361168.9	CLK2	0	87	chr1:155273201-155273287	-	chr1:155273201-155273287	31.084
ENST00000357325.9	HDGF	0	315	chr1:156751430-156751579	-	chr1:156751430-156751744	132.2231
ENST00000537739.5	HDGF	1	169	chr1:156751430-156751579	-	chr1:156751430-156751597	132.2231
ENST00000368192.8	ETV3	2	65	chr1:157136353-157136365+chr1:157138316-157138365	-	chr1:157136353-157136365+chr1:157138316-157138365	53.2358
ENST00000326786.4	ETV3	100	172	chr1:157136353-157136365+chr1:157138316-157138374	-	chr1:157136353-157136365+chr1:157138316-157138374	83.169
ENST00000368061.2	VANGL2	132	474	chr1:160415688-160415837	+	chr1:160400718-160400869+chr1:160415648-160415837	637.1258
ENST00000294740.3	ZNF281	2	125	chr1:200409706-200409719+chr1:200409946-200410054	-	chr1:200409706-200409719+chr1:200409946-200410054	36.7074
ENST00000358704.4	ZBTB18	2	149	chr1:244051285-244051431	+	chr1:244051285-244051431	81.5931
ENST00000252505.3	ALLC	93	162	chr2:3658288-3658294+chr2:3671096-3671157	+	chr2:3658288-3658294+chr2:3671096-3671157	221.9011
ENST00000264447.8	ZNF638	98	314	chr2:71348805-71348954	+	chr2:71331862-71331875+chr2:71348753-71348954	27.4964
ENST00000409544.5	ZNF638	402	630	chr2:71348805-71348954	+	chr2:71348727-71348954	27.4964
ENST00000295201.4	TEKT4	77	137	chr2:94871520-94871579	+	chr2:94871520-94871579	13.9985
ENST00000272520.3	C1QL2	425	620	chr2:119158270-119158419	-	chr2:119158270-119158464	414.5466
ENST00000392915.6	MAP3K19	591	684	chr2:135024648-135024740	-	chr2:135024648-135024740	481.7162
ENST00000417098.5	SATB2	640	817	chr2:199456038-199456096+chr2:199457339-199457429	-	chr2:199456038-199456096+chr2:199457339-199457456	16.705
ENST00000443023.5	SATB2	1289	1466	chr2:199456038-199456096+chr2:199457339-199457429	-	chr2:199456038-199456096+chr2:199457339-199457456	16.705
ENST00000439458.5	UNC80	2	80	chr2:209771995-209772072	+	chr2:209771995-209772072	20.7149
ENST00000409979.6	AGFG1	0	270	chr2:227472272-227472421	+	chr2:227472152-227472421	17.07
ENST00000310078.12	AGFG1	2	260	chr2:227472272-227472421	+	chr2:227472164-227472421	17.07
ENST00000287766.8	SLC6A1	340	421	chr3:11017131-11017211	+	chr3:11017131-11017211	363.9463
ENST00000232974.10	ZBTB47	191	281	chr3:42653875-42653883+chr3:42658275-42658355	+	chr3:42653875-42653883+chr3:42658275-42658355	691.0799
ENST00000398898.6	USP19	1	142	chr3:49119146-49119286	-	chr3:49119146-49119286	13.398
ENST00000232888.6	RRP9	2	74	chr3:51941868-51941939	-	chr3:51941868-51941939	10.54
ENST00000462833.5	ADCY5	781	1213	chr3:123448546-123448695	-	chr3:123448546-123448977	337.3493
ENST00000333762.5	H1FX	0	375	chr3:129315903-129316052	-	chr3:129315903-129316277	376.6884
ENST00000476941.5	TRPC1	120	486	chr3:142724410-142724559	+	chr3:142724194-142724559	420.3003
ENST00000273482.10	TRPC1	25	391	chr3:142724410-142724559	+	chr3:142724194-142724559	420.3003
ENST00000292782.8	DCUN1D1	55	154	chr3:182980490-182980588	-	chr3:182980490-182980588	34.988
ENST00000412094.6	FBXL5	2	95	chr4:15655288-15655380	-	chr4:15655288-15655380	18.3345
ENST00000405303.6	TAPT1	0	84	chr4:16226458-16226541	-	chr4:16226458-16226541	50.939
ENST00000261427.9	UBE2K	185	284	chr4:39698229-39698327	+	chr4:39698229-39698327	3.709
ENST00000503368.5	UBE2K	66	165	chr4:39698229-39698327	+	chr4:39698229-39698327	3.709
ENST00000445950.2	UBE2K	53	152	chr4:39698229-39698327	+	chr4:39698229-39698327	3.709
ENST00000264485.10	SLC4A4	391	646	chr4:71187253-71187401+chr4:71236576-71236576	+	chr4:71187148-71187401+chr4:71236576-71236576	79.8268
ENST00000425175.5	SLC4A4	0	117	chr4:71187286-71187401+chr4:71236576-71236576	+	chr4:71187286-71187401+chr4:71236576-71236576	224.9297
ENST00000351898.10	SLC4A4	1	76	chr4:71187328-71187401+chr4:71236576-71236576	+	chr4:71187328-71187401+chr4:71236576-71236576	247.4751
ENST00000317605.5	MAB21L2	1048	1108	chr4:150582970-150583029	+	chr4:150582970-150583029	193.296
ENST00000603841.1	FBXW7	0	75	chr4:152411804-152411878	-	chr4:152411804-152411878	59.0188
ENST00000359562.4	HAND2	574	940	chr4:173529290-173529439	-	chr4:173529290-173529655	116.5163
ENST00000399816.3	UBE2QL1	1	271	chr5:6448744-6448893	+	chr5:6448624-6448893	232.1218
ENST00000230859.7	PAPD7	518	977	chr5:6713834-6713983	+	chr5:6713525-6713983	127.1967
ENST00000401507.7	KIF2A	80	311	chr5:62306323-62306472	+	chr5:62306242-62306472	106.1281
ENST00000458488.2	SEPT8	2	83	chr5:132777138-132777218	-	chr5:132777138-132777218	29.1803
ENST00000314940.6	HNRNPA0	241	310	chr5:137754067-137754135	-	chr5:137754067-137754135	216.7916
ENST00000398514.7	DPYSL3	303	372	chr5:147453588-147453656	-	chr5:147453588-147453656	79.0603
ENST00000379052.9	RBM24	2	236	chr6:17281432-17281581	+	chr6:17281348-17281581	32.9392
ENST00000370659.1	FKBP1C	0	111	chr6:63211446-63211556	+	chr6:63211446-63211556	45.2172
ENST00000345080.4	LIN28B	125	203	chr6:104957173-104957250	+	chr6:104957173-104957250	29.5767
ENST00000368847.4	MFSD4B	149	353	chr6:111259551-111259700	+	chr6:111259497-111259700	88.8155
ENST00000612661.1	MARCKS	213	384	chr6:113857596-113857745	+	chr6:113857575-113857745	217.4001
ENST00000359015.4	MAP3K5	121	361	chr6:136792158-136792307	-	chr6:136792158-136792397	759.4268
ENST00000339209.8	PHF10	1	124	chr6:169723932-169724054	-	chr6:169723932-169724054	260.8369
ENST00000612128.1	PHF10	2	74	chr6:169723932-169724003	-	chr6:169723932-169724003	294.1995
ENST00000537384.5	PRKAR1B	1	154	chr7:711506-711527+chr7:727210-727337	-	chr7:711506-711527+chr7:727210-727340	141.8419
ENST00000316333.8	UNCX	0	111	chr7:1232907-1233017	+	chr7:1232907-1233017	23.6173
ENST00000325974.8	CCZ1	6	66	chr7:5898740-5898799	+	chr7:5898740-5898799	109.4789
ENST00000316731.12	CCZ1B	513	573	chr7:6826198-6826257	-	chr7:6826198-6826257	76.3237
ENST00000626257.2	CCZ1B	513	573	chr7:6826198-6826257	-	chr7:6826198-6826257	76.3237
ENST00000451519.1	VPS37D	0	66	chr7:73667893-73667958	+	chr7:73667893-73667958	39.4384
ENST00000275569.8	POMZP3	405	684	chr7:76626065-76626214	-	chr7:76626065-76626215+chr7:76626708-76626835	383.9928
ENST00000310842.8	POMZP3	406	685	chr7:76626065-76626214	-	chr7:76626065-76626215+chr7:76626708-76626835	383.9928
ENST00000422142.6	CLEC2L	0	72	chr7:139523856-139523927	+	chr7:139523856-139523927	22.5062
ENST00000397560.6	KDM7A	2	98	chr7:140176938-140177033	-	chr7:140176938-140177033	6.2304
ENST00000382435.4	SLC35G5	147	219	chr8:11331035-11331106	+	chr8:11331035-11331106	10.5027
ENST00000262096.12	ZDHHC2	503	695	chr8:17156574-17156723	+	chr8:17156532-17156723	92.1704
ENST00000521688.5	ENY2	49	145	chr8:109334373-109334468	+	chr8:109334373-109334468	73.6256
ENST00000520439.1	KCNK9	1	64	chr8:139702993-139703055	-	chr8:139702993-139703055	39.544
ENST00000380667.6	BNC2	2	83	chr9:16870649-16870729	-	chr9:16870649-16870729	70.2206
ENST00000378909.2	ARID3C	6	93	chr9:34628015-34628101	-	chr9:34628015-34628101	251.2196
ENST00000375419.1	C9orf129	256	364	chr9:93335954-93335976+chr9:93346074-93346158	-	chr9:93335954-93335976+chr9:93346074-93346158	110.4287
ENST00000359246.8	PHF2	121	367	chr9:93576624-93576773	+	chr9:93576528-93576773	203.0808
ENST00000262539.7	PTPN3	1	112	chr9:109463435-109463451+chr9:109498219-109498312	-	chr9:109463435-109463451+chr9:109498219-109498312	0.6839
ENST00000374541.3	PTPN3	0	105	chr9:109463435-109463451+chr9:109498219-109498306	-	chr9:109463435-109463451+chr9:109498219-109498306	4.6308
ENST00000361171.7	MVB12B	6	81	chr9:126326855-126326929	+	chr9:126326855-126326929	4.9028
ENST00000489637.3	MVB12B	2	68	chr9:126326864-126326929	+	chr9:126326864-126326929	4.8647
ENST00000389532.8	CAMSAP1	2	65	chr9:135907160-135907222	-	chr9:135907160-135907222	23.5629
ENST00000409386.3	CAMSAP1	0	69	chr9:135907160-135907228	-	chr9:135907160-135907228	34.7845
ENST00000371696.6	AGPAT2	0	66	chr9:136687358-136687423	-	chr9:136687358-136687423	52.2912
ENST00000391553.2	RNF208	0	111	chr9:137221213-137221323	-	chr9:137221213-137221323	189.8199
ENST00000298943.3	C1QL3	820	940	chr10:16521066-16521185	-	chr10:16521066-16521185	127.5907
ENST00000619991.1	C1QL3	2	80	chr10:16521066-16521143	-	chr10:16521066-16521143	222.7134
ENST00000335350.10	UNC5B	116	416	chr10:71212836-71212985	+	chr10:71212686-71212985	351.3179
ENST00000446394.5	HECTD2	1	154	chr10:91410289-91410438	+	chr10:91410286-91410438	40.5111
ENST00000371142.8	TM9SF3	55	217	chr10:96586836-96586985	-	chr10:96586836-96586997	56.6599
ENST00000369983.3	GBF1	197	260	chr10:102245729-102245781+chr10:102258929-102258938	+	chr10:102245729-102245781+chr10:102258929-102258938	16.6749
ENST00000369248.8	FAM160B1	2	335	chr10:114821929-114822078	+	chr10:114821746-114822078	42.7619
ENST00000369250.7	FAM160B1	2	335	chr10:114821929-114822078	+	chr10:114821746-114822078	42.7619
ENST00000369246.1	FAM160B1	0	309	chr10:114821929-114822078	+	chr10:114821770-114822078	42.7619
ENST00000611527.1	FGFR2	1	70	chr10:121593818-121593886	-	chr10:121593818-121593886	10.5205
ENST00000624434.1	AP006285.2	684	1017	chr11:1581359-1581409+chr11:1584732-1584830	+	chr11:1581176-1581409+chr11:1584732-1584830	100.0431
ENST00000396085.5	NAV2	265	361	chr11:19713600-19713695	+	chr11:19713600-19713695	105.4718
ENST00000540292.5	NAV2	265	361	chr11:19713600-19713695	+	chr11:19713600-19713695	105.4718
ENST00000527559.6	NAV2	265	361	chr11:19713600-19713695	+	chr11:19713600-19713695	105.4718
ENST00000349880.8	NAV2	234	330	chr11:19713600-19713695	+	chr11:19713600-19713695	105.4718
ENST00000396087.7	NAV2	3	99	chr11:19713600-19713695	+	chr11:19713600-19713695	105.4718
ENST00000613246.4	PTPRJ	1	355	chr11:47980763-47980912	+	chr11:47980559-47980912	9.3069
ENST00000418331.6	PTPRJ	1	352	chr11:47980763-47980912	+	chr11:47980562-47980912	9.3069
ENST00000615445.4	PTPRJ	2	344	chr11:47980763-47980912	+	chr11:47980571-47980912	9.3069
ENST00000440289.6	PTPRJ	0	333	chr11:47980763-47980912	+	chr11:47980580-47980912	9.3069
ENST00000270176.9	SCYL1	2	77	chr11:65525079-65525153	+	chr11:65525079-65525153	8.1474
ENST00000525364.5	SCYL1	2	77	chr11:65525079-65525153	+	chr11:65525079-65525153	8.1474
ENST00000420247.6	SCYL1	0	69	chr11:65525085-65525153	+	chr11:65525085-65525153	9.6217
ENST00000530069.5	ALDH3B2	77	269	chr11:67666936-67667016+chr11:67667473-67667541	-	chr11:67666936-67667016+chr11:67667473-67667583	1216.3492
ENST00000349015.7	ALDH3B2	247	439	chr11:67666936-67667016+chr11:67667473-67667541	-	chr11:67666936-67667016+chr11:67667473-67667583	1216.3492
ENST00000356135.9	CHKA	180	267	chr11:68121178-68121264	-	chr11:68121178-68121264	20.8087
ENST00000340360.10	XRRA1	125	332	chr11:74940879-74940882+chr11:74945018-74945085+chr11:74948928-74949005	-	chr11:74940879-74940882+chr11:74945018-74945085+chr11:74948928-74949062	204.5991
ENST00000527087.5	XRRA1	54	261	chr11:74940879-74940882+chr11:74945018-74945085+chr11:74948928-74949005	-	chr11:74940879-74940882+chr11:74945018-74945085+chr11:74948928-74949062	204.5991
ENST00000393067.7	POU2AF1	392	515	chr11:111379178-111379300	-	chr11:111379178-111379300	60.2454
ENST00000317011.7	FOXR1	0	225	chr11:118971782-118971931	+	chr11:118971707-118971931	42.3887
ENST00000544484.5	CHD4	87	147	chr12:6606374-6606433	-	chr12:6606374-6606433	29.8198
ENST00000357008.6	CHD4	104	164	chr12:6606374-6606433	-	chr12:6606374-6606433	29.8198
ENST00000544040.5	CHD4	143	203	chr12:6606374-6606433	-	chr12:6606374-6606433	29.8198
ENST00000389462.8	PTMS	1	331	chr12:6766556-6766705	+	chr12:6766376-6766705	72.5702
ENST00000619580.4	PTMS	1	331	chr12:6766556-6766705	+	chr12:6766376-6766705	72.5702
ENST00000309083.6	PTMS	2	329	chr12:6766556-6766705	+	chr12:6766379-6766705	72.5702
ENST00000381271.6	KLHL42	251	311	chr12:27780271-27780330	+	chr12:27780271-27780330	69.6327
ENST00000334221.4	C1QL4	525	711	chr12:49336478-49336627	-	chr12:49336478-49336663	222.7391
ENST00000298699.6	C12orf50	13	181	chr12:88026963-88027070+chr12:88029340-88029381	-	chr12:88026963-88027070+chr12:88029340-88029399	51.9408
ENST00000550553.5	C12orf50	20	188	chr12:88026963-88027070+chr12:88029340-88029381	-	chr12:88026963-88027070+chr12:88029340-88029399	51.9408
ENST00000318348.8	GLTP	0	114	chr12:109880375-109880488	-	chr12:109880375-109880488	170.6367
ENST00000354300.4	PPTC7	67	289	chr12:110583032-110583181	-	chr12:110583032-110583253	1.0993
ENST00000281928.7	MED13L	0	207	chr12:116277132-116277281	-	chr12:116277132-116277338	1.7777
ENST00000257552.6	MSI1	2	89	chr12:120369092-120369178	-	chr12:120369092-120369178	32.1915
ENST00000604567.5	SETD1B	2	68	chr12:121804182-121804233+chr12:121804724-121804737	+	chr12:121804182-121804233+chr12:121804724-121804737	7.449
ENST00000542440.5	SETD1B	2	68	chr12:121804182-121804233+chr12:121804724-121804737	+	chr12:121804182-121804233+chr12:121804724-121804737	7.449
ENST00000379919.5	MAB21L1	963	1071	chr13:35476139-35476246	-	chr13:35476139-35476246	251.0132
ENST00000376131.8	FGF14	0	96	chr13:102401679-102401774	-	chr13:102401679-102401774	19.0486
ENST00000375898.3	ABHD13	148	301	chr13:108218530-108218659+chr13:108229199-108229218	+	chr13:108218527-108218659+chr13:108229199-108229218	22.6713
ENST00000396062.3	FKBP3	1	73	chr14:45134457-45134528	-	chr14:45134457-45134528	77.9373
ENST00000267460.8	PELI2	1	286	chr14:56118511-56118660	+	chr14:56118376-56118660	345.8419
ENST00000621441.4	EXOC5	300	360	chr14:57268649-57268708	-	chr14:57268649-57268708	34.9726
ENST00000413566.6	EXOC5	191	251	chr14:57268649-57268708	-	chr14:57268649-57268708	34.9726
ENST00000340918.11	EXOC5	191	251	chr14:57268649-57268708	-	chr14:57268649-57268708	34.9726
ENST00000471182.6	PLEKHG3	0	207	chr14:64738072-64738221	+	chr14:64738015-64738221	453.6148
ENST00000304743.6	PCNX1	350	446	chr14:70907755-70907850	+	chr14:70907755-70907850	65.2783
ENST00000439984.7	PCNX1	16	112	chr14:70907755-70907850	+	chr14:70907755-70907850	65.2783
ENST00000402714.6	EVL	523	604	chr14:99971972-99972052	+	chr14:99971972-99972052	41.386
ENST00000331782.7	JAG2	2	404	chr14:105168421-105168570	-	chr14:105168421-105168822	189.5368
ENST00000347004.2	JAG2	2	404	chr14:105168421-105168570	-	chr14:105168421-105168822	189.5368
ENST00000306917.4	FEM1B	534	615	chr15:68278337-68278417	+	chr15:68278337-68278417	159.3047
ENST00000311755.3	HIGD2B	419	524	chr15:72676375-72676387+chr15:72680015-72680106	-	chr15:72676375-72676387+chr15:72680015-72680106	66.1372
ENST00000344836.8	USP7	1	199	chr16:8963286-8963435	-	chr16:8963286-8963483	24.6768
ENST00000558583.2	SHISA9	28	445	chr16:12901915-12902064	+	chr16:12901648-12902064	1.6209
ENST00000423335.2	SHISA9	2	308	chr16:12901915-12902064	+	chr16:12901759-12902064	1.6209
ENST00000542527.6	C16orf52	0	93	chr16:22008209-22008301	+	chr16:22008209-22008301	20.2833
ENST00000569656.5	C16orf52	0	93	chr16:22008209-22008301	+	chr16:22008209-22008301	20.2833
ENST00000350842.8	SULT1A1	272	389	chr16:28623198-28623314	-	chr16:28623198-28623314	153.0684
ENST00000394688.7	BRD7	1	160	chr16:50368775-50368924	-	chr16:50368775-50368933	72.0094
ENST00000624244.1	AC007906.1	33	123	chr16:53222653-53222742	-	chr16:53222653-53222742	84.1669
ENST00000326043.4	MAF	653	812	chr16:79599903-79600052	-	chr16:79599903-79600061	77.4875
ENST00000393350.1	MAF	653	812	chr16:79599903-79600052	-	chr16:79599903-79600061	77.4875
ENST00000562812.5	CDYL2	0	90	chr16:80804174-80804263	-	chr16:80804174-80804263	2.3351
ENST00000563890.5	CDYL2	0	90	chr16:80804174-80804263	-	chr16:80804174-80804263	2.3351
ENST00000566173.3	CDYL2	0	90	chr16:80804174-80804263	-	chr16:80804174-80804263	2.3351
ENST00000536578.5	GLOD4	62	125	chr17:783266-783328	-	chr17:783266-783328	193.8845
ENST00000250113.11	FXR2	2	335	chr17:7614533-7614682	-	chr17:7614533-7614865	601.1191
ENST00000395806.5	MPRIP	2	89	chr17:17042762-17042848	+	chr17:17042762-17042848	1.3556
ENST00000395811.9	MPRIP	2	89	chr17:17042762-17042848	+	chr17:17042762-17042848	1.3556
ENST00000226225.6	TNFAIP1	159	267	chr17:28339414-28339521	+	chr17:28339414-28339521	171.7433
ENST00000580161.5	TBC1D29	2395	2497	chr17:30559613-30559714	+	chr17:30559613-30559714	88.0035
ENST00000584297.5	TBC1D29	47	149	chr17:30559613-30559714	+	chr17:30559613-30559714	88.0035
ENST00000579181.1	TBC1D29	47	149	chr17:30559613-30559714	+	chr17:30559613-30559714	88.0035
ENST00000361112.6	SLFN12L	609	879	chr17:35522380-35522529	-	chr17:35522380-35522649	325.067
ENST00000585388.1	LSM12	0	72	chr17:44066588-44066659	-	chr17:44066588-44066659	52.9632
ENST00000319945.10	RNF157	2	68	chr17:76240241-76240306	-	chr17:76240241-76240306	7.7278
ENST00000592271.1	RNF157	1	61	chr17:76240241-76240300	-	chr17:76240241-76240300	18.3124
ENST00000326317.10	SGSH	0	87	chr17:80220314-80220400	-	chr17:80220314-80220400	18.3359
ENST00000570891.5	RPTOR	690	753	chr17:80545567-80545629	+	chr17:80545567-80545629	540.4573
ENST00000306801.7	RPTOR	299	362	chr17:80545567-80545629	+	chr17:80545567-80545629	540.4573
ENST00000544334.6	RPTOR	99	162	chr17:80545567-80545629	+	chr17:80545567-80545629	540.4573
ENST00000261537.6	MIB1	0	264	chr18:21741434-21741583	+	chr18:21741320-21741583	392.2515
ENST00000590330.1	RNF165	1	247	chr18:46334125-46334274	+	chr18:46334029-46334274	25.993
ENST00000262158.6	SMAD7	2	287	chr18:48950425-48950574	-	chr18:48950425-48950709	211.6974
ENST00000256429.7	MBD2	61	229	chr18:54224560-54224709	-	chr18:54224560-54224727	0.8302
ENST00000398398.6	MBD2	1	88	chr18:54224560-54224646	-	chr18:54224560-54224646	8.0304
ENST00000263620.7	ARID3A	116	290	chr19:929379-929528	+	chr19:929355-929528	156.5508
ENST00000327141.8	AES	0	357	chr19:3062201-3062350	-	chr19:3062201-3062557	118.4633
ENST00000397661.6	NFIX	2	230	chr19:12995688-12995837	+	chr19:12995610-12995837	47.8978
ENST00000456783.2	ZNF492	91	244	chr19:22634418-22634474+chr19:22653307-22653399	+	chr19:22634415-22634474+chr19:22653307-22653399	333.6763
ENST00000240587.4	TSHZ3	223	328	chr19:31349220-31349324	-	chr19:31349220-31349324	22.8997
ENST00000416611.5	DPF1	1	124	chr19:38229591-38229713	-	chr19:38229591-38229713	57.1958
ENST00000456296.5	DPF1	0	87	chr19:38229591-38229677	-	chr19:38229591-38229677	26.6868
ENST00000593685.5	DYRK1B	61	469	chr19:39831868-39831968+chr19:39833267-39833315	-	chr19:39831868-39831968+chr19:39833267-39833573	73.8759
ENST00000307522.3	CCDC8	525	774	chr19:46412811-46412960	-	chr19:46412811-46413059	2171.9087
ENST00000452733.6	CYTH2	302	476	chr19:48469358-48469507	+	chr19:48469334-48469507	213.9577
ENST00000427476.4	CYTH2	126	300	chr19:48469358-48469507	+	chr19:48469334-48469507	213.9577
ENST00000426466.2	BIRC8	970	1252	chr19:53290375-53290524	-	chr19:53290375-53290656	80.9001
ENST00000391767.5	CACNG7	2	212	chr19:53909397-53909517+chr19:53912803-53912831	+	chr19:53909337-53909517+chr19:53912803-53912831	68.8493
ENST00000270458.2	CACNG8	1	103	chr19:53963041-53963142	+	chr19:53963041-53963142	260.2503
ENST00000335694.4	GGTLC1	136	205	chr20:23986612-23986645+chr20:23988609-23988643	-	chr20:23986612-23986645+chr20:23988609-23988643	11.4321
ENST00000542461.5	ASXL1	132	432	chr20:32358626-32358775	+	chr20:32358476-32358775	20.6476
ENST00000613218.4	ASXL1	132	432	chr20:32358626-32358775	+	chr20:32358476-32358775	20.6476
ENST00000375687.8	ASXL1	124	424	chr20:32358626-32358775	+	chr20:32358476-32358775	20.6476
ENST00000330271.4	ACTL10	499	1000	chr20:33667348-33667497	+	chr20:33666997-33667497	1427.8234
ENST00000374375.1	GDF5OS	364	442	chr20:35434081-35434158	+	chr20:35434081-35434158	768.1908
ENST00000372851.7	RIMS4	1	67	chr20:44810272-44810337	-	chr20:44810272-44810337	308.2653
ENST00000338821.5	ATP9A	1	265	chr20:51768370-51768519	-	chr20:51768370-51768633	179.4436
ENST00000201031.2	TFAP2C	0	243	chr20:56629395-56629544	+	chr20:56629302-56629544	9.2267
ENST00000335351.7	TCFL5	0	93	chr20:62861671-62861763	-	chr20:62861671-62861763	6.7623
ENST00000467148.1	HELZ2	1	70	chr20:63572386-63572454	-	chr20:63572386-63572454	964.4207
ENST00000430524.5	RANBP1	163	247	chr22:20116101-20116184	+	chr22:20116101-20116184	457.9533
ENST00000404092.5	DDT	2	233	chr22:23976893-23977042	-	chr22:23976893-23977067+chr22:23980412-23980467	253.9742
ENST00000610821.4	LRP5L	2366	2465	chr22:25360093-25360191	-	chr22:25360093-25360191	1331.224
ENST00000402859.6	LRP5L	425	524	chr22:25360093-25360191	-	chr22:25360093-25360191	1331.224
ENST00000444995.7	LRP5L	602	701	chr22:25360093-25360191	-	chr22:25360093-25360191	1331.224
ENST00000402785.2	LRP5L	1	97	chr22:25360093-25360188	-	chr22:25360093-25360188	1235.9378
ENST00000216127.4	RASD2	219	642	chr22:35541360-35541500+chr22:35546801-35546809	+	chr22:35541087-35541500+chr22:35546801-35546809	72.1932
ENST00000403299.5	CARD10	1	217	chr22:37519201-37519217+chr22:37519343-37519475	-	chr22:37519201-37519217+chr22:37519343-37519541	112.708
ENST00000215957.10	MICALL1	0	126	chr22:37906297-37906422	+	chr22:37906297-37906422	37.624
ENST00000396884.6	SOX10	1	283	chr22:37983785-37983868+chr22:37984339-37984404	-	chr22:37983785-37983868+chr22:37984339-37984536	318.9897
ENST00000360880.6	SOX10	1	265	chr22:37983785-37983868+chr22:37984339-37984404	-	chr22:37983785-37983868+chr22:37984339-37984441+chr22:37987345-37987421	318.9897
ENST00000336156.9	KIAA0930	0	66	chr22:45240704-45240769	-	chr22:45240704-45240769	188.3011
ENST00000330651.10	MAPK11	2	101	chr22:50270293-50270391	-	chr22:50270293-50270391	14.255
ENST00000380861.8	WWC3	1	391	chrX:10015803-10015858+chrX:10063445-10063538	+	chrX:10015563-10015858+chrX:10063445-10063538	1043.8892
ENST00000376509.4	PIM2	1	190	chrX:48918835-48918984	-	chrX:48918835-48919023	36.5925
ENST00000621775.1	USP27X	0	360	chrX:49880158-49880307	+	chrX:49879948-49880307	1057.6916
ENST00000396435.7	IQSEC2	0	201	chrX:53321124-53321273	-	chrX:53321124-53321324	287.8936
ENST00000194900.8	DLG3	41	341	chrX:70445052-70445201	+	chrX:70444902-70445201	603.2009
ENST00000374360.7	DLG3	2	233	chrX:70445052-70445201	+	chrX:70444971-70445201	603.2009
ENST00000373521.3	PABPC1L2B	0	126	chrX:73003517-73003642	+	chrX:73003517-73003642	109.5445
ENST00000373519.1	PABPC1L2A	0	126	chrX:73079387-73079512	-	chrX:73079387-73079512	104.9847
ENST00000373034.8	PCDH19	1025	1676	chrX:100408598-100408747	-	chrX:100408598-100409248	96.8984
ENST00000371558.6	UBE2A	2	245	chrX:119574562-119574711	+	chrX:119574469-119574711	1127.1148
ENST00000346330.6	UBE2A	2	176	chrX:119574562-119574711	+	chrX:119574538-119574711	1127.1148
ENST00000625938.2	UBE2A	1	166	chrX:119574562-119574711	+	chrX:119574547-119574711	1127.1148
ENST00000631185.2	UBE2A	2	149	chrX:119574565-119574711	+	chrX:119574565-119574711	1111.3714
